# Supplementary material for: Therapeutic Efficacy of the Inositol D-Pinitol as a Multi-Faceted Disease Modifier in the 5×FAD Humanized Mouse Model of Alzheimer’s Amyloidosis
Source: Nutrients. 2024 Dec 4;16(23):4186. doi: 10.3390/nu16234186 (PMC11644622; doi:10.3390/nu16234186)
Supplement: Supplementary file 1 [file nutrients-16-04186-s001.zip]

Archive with 1 entries (1 files):
- nutrients-3328438-supplementary.pdf
